# Supplementary material for: Clinical, Histopathologic and Genetic Features of Rhabdoid Meningiomas
Source: Int J Mol Sci. 2023 Jan 6;24(2):1116. doi: 10.3390/ijms24021116 (PMC9865044; doi:10.3390/ijms24021116)
Supplement: Supplementary file 1 [file ijms-24-01116-s001.zip]

Archive with 2 entries (2 files):
- 1_List of References to update.pdf
- 2_Supplementary Matherial_IJMS_2023.pdf
